# Supplementary material for: Evolution of Communities in the Medical Sciences: Evidence from the Medical Words Network
Source: PLoS One. 2016 Dec 2;11(12):e0167546. doi: 10.1371/journal.pone.0167546 (PMC5135137; doi:10.1371/journal.pone.0167546)
Supplement: S1 File — Please rename the file to PMINetwork.m before using is as a function. PMINetwork is a function that calculates the pairwise mutual information between two words based on their co-occurrence in the abstracts. (M) [file pone.0167546.s004.m]

function [wOut, degOut, wordsOut] = PMINetwork(absKeyword, t, words, wordFreqThreshold, timePeriod)

%     PMINetwork calculates the pairwise mutual information between two words
%     based on their co-occurrence in the abstracts. 
% 
%     Inputs:
%         absKeyword: Sparse m*n matrix, m is the number of papers and n is the 
%         number of selected words.
%         t: Date of papers.
%         words: List of selected words.
%         wordFreqThreshold: Frequency threshold of occurance of a word.
%         timePeriod: 1*2 row vector of time period.
% 
%     Outputs: 
%         wOut: Adjacency matrix of PMI word network.
%         degOut: Degree (strength) of word network.
%         wordsOut: List of words greater than frequency threshold.
% 
%     Example:
%         [wOut, degOut, wordsOut] = PMINetwork(absKeywords, t, wordList, 2000, [2010 2015])
    
    

    ww = absKeyword(t>=timePeriod(1)&t<timePeriod(2), :);
    ww(ww>1) = 1;
    W = full(ww'*ww);
    W = W-diag(diag(W));
    deg = full(sum(ww));
    wordsTmp = words;
    wordsTmp(deg<wordFreqThreshold) = [];
    W(deg<wordFreqThreshold, :) = [];
    W(:, deg<wordFreqThreshold) = [];
    deg(deg<wordFreqThreshold) = [];
    wTmp = log2((W.*length(ww))./(deg'*deg));
    wTmp(deg'*deg==0) = 0;
    wTmp(W==0) = 0;
    
    wOut = wTmp;
    degOut = deg;
    wordsOut = wordsTmp;
end
