# Supplementary material for: Evolution of Communities in the Medical Sciences: Evidence from the Medical Words Network
Source: PLoS One. 2016 Dec 2;11(12):e0167546. doi: 10.1371/journal.pone.0167546 (PMC5135137; doi:10.1371/journal.pone.0167546)
Supplement: S1 Table — (XLSX) [file pone.0167546.s005.xlsx]

## Sheet: 1980-1985
Liver	40501
Tumor	35363
Infection	32805
Kidney	31959
Lung	30040
Heart	27533
Lymphocyt	23087
Sodium	22235
Cancer	20841
Hand	19697
Skin	19195
Arterial	16123
calcium	15552
Colon	13726
Pain	12993
cerebra	12136
Insulin	11972
Urine	11825
Pancreas	10311
Aort	10077
monoclonal	9809
Diabetes	9603
neonat	9603
Chemotherapy	9526
Platelet	8773
Spinal	8723
Cholesterol	8526
Leukemia	8294
Albumin	8021
Breast	7933
Pituitary	7905
bronch	7902
collagen	7648
Potassium	7619
lactat	7594
Angiography	7464
war	7135
Thyroid	6921
Infarction	6759
Adrenergic	6744
CT	6615
sperm	6068
Hip	5941
Fracture	5872
Chest	5853
bile	5755
lymphoma	5654
bladder	5500
Uterine	5007
Iron	4987
fibros	4977
Norepinephrine	4876
arthriti	4868
Retinal	4839
Prolactin	4747
Shock	4742
Sarcoma	4709
corticostero	4692
Ovarian	4568
Propranolol	4394
arm	4371
Hemoglobin	4333
HLA	4148
pneumonia	4140
Fever	4091
Carotid	4030
Ischemia	3964
O2	3932
Conscious	3846
Cholinergic	3761
Radiother	3747
Height	3733
bowel	3717
withdrawal	3705
Sleep	3689
hypoxi	3650
echocardi	3642
Endoscopy	3640
prostat	3636
CO2	3590
Indomethacin	3538
Esophag	3520
Heparin	3481
Creatinin	3377
Seizure	3371
Testicular	3316
Melanom	3246
Cortisol	3215
Stroke	3210
Foot	3206
Pelvic	3197
Arrhythmia	3184
CNS	3174
Aneurysm	3168
Scar	3136
Myelin	3117
atropin	3100
Anemia	3092
Glucagon	3069
Androgen	3051
Asthma	3023
ovary	2952
influenz	2934
Tachycardia	2933
Epinephrine	2894
splenic	2892
ACTH	2890
Opiate	2858
Penicillin	2856
Nutrient	2846
ascit	2826
Magnesium	2821
Abortion	2818
Rectal	2793
EEG	2770
knee	2682
neuropath	2669
Abscess	2668
ECG	2624
angina	2613
Cirrhosis	2589
clot	2564
Glucocorticoid	2559
Smoke	2488
Isoproterenol	2476
septic	2466
Anxiety	2436
Poison	2398
pleur	2381
Atherosclerosis	2372
Testis	2369
Diarrhea	2365
Spine	2311
lupus	2197
laryn	2166
TSH	2141
Meningit	2031
diuretic	2029
Schizophrenia	2017

## Sheet: 1985-1990
Tumor	56989
Liver	54383
Infection	51404
Kidney	46369
Lung	45877
Heart	43103
Cancer	37964
Lymphocyt	31867
monoclonal	30705
Sodium	30127
Hand	29463
calcium	28100
Skin	26777
Arterial	25788
Colon	21785
Pain	21028
cerebra	19185
Insulin	18678
Aort	15657
Chemotherapy	15502
Urine	15393
Diabetes	15253
Platelet	15232
Pancreas	14239
neonat	14169
Spinal	13634
bronch	13165
Leukemia	13136
Breast	12645
CT	12225
collagen	11833
Cholesterol	11646
Pituitary	11111
Hip	10952
Infarction	10943
Albumin	10807
war	10759
lactat	10493
Angiography	10317
Potassium	10162
Thyroid	10059
Chest	9546
Adrenergic	9170
lymphoma	9106
Fracture	8624
sperm	8349
bladder	8308
Shock	8294
Ovarian	7901
Ischemia	7892
arm	7881
fibros	7649
arthriti	7522
Retinal	7503
Norepinephrine	7183
HLA	7172
Iron	7151
bile	7115
Uterine	6847
Endoscopy	6733
O2	6648
Fever	6600
pneumonia	6476
Radiother	6358
echocardi	6260
Conscious	6112
Cholinergic	6089
corticostero	6065
Sarcoma	6008
Height	5968
Stroke	5898
Carotid	5884
AIDS	5878
bowel	5775
Heparin	5763
prostat	5734
Hemoglobin	5728
Esophag	5678
Prolactin	5532
Creatinin	5507
hypoxi	5462
Sleep	5457
Foot	5352
CNS	5253
Asthma	5237
Indomethacin	5181
Melanom	5142
Arrhythmia	5141
Propranolol	5091
withdrawal	5026
CO2	5018
Pelvic	4912
Seizure	4901
HIV	4833
Tachycardia	4758
Scar	4711
ovary	4660
Aneurysm	4636
Opioid	4636
Testicular	4631
knee	4562
Smoke	4546
Cortisol	4454
Rectal	4453
neuropath	4386
Androgen	4303
Spine	4282
angina	4253
Anemia	4249
atropin	4192
Myelin	4171
Nutrient	4138
Anxiety	4115
Atherosclerosis	4091
Epinephrine	4058
splenic	4029
Glucocorticoid	3994
influenz	3972
Magnesium	3960
sonogra	3921
septic	3868
Cirrhosis	3807
Abscess	3765
clot	3758
ACTH	3744
pleur	3658
Testis	3583
Diarrhea	3567
ECG	3556
lupus	3518
EEG	3497
Abortion	3471
ascit	3462
Isoproterenol	3439
Glucagon	3378
laryn	3294
Cyclosporin	3286
Penicillin	3257
diuretic	3204
Benzodiazepine	3168
Opiate	3087
maxill	3061
brainstem	3048
LDL	2924
HDL	2919
TSH	2907
Poison	2842
Cisplatin	2832
Dementia	2831
MS	2825
headach	2773
trimester	2745
Alzheimer	2732
umbilical	2710
MRI	2702
Analgesia	2674
Schizophrenia	2637
Parkinson	2636
Meningit	2549
Chloramphenicol	2534
antidepressant	2529
Aspirin	2370
Epilepsy	2363
Cataract	2361
Cytokin	2360
Calcitonin	2351
Hypothyroid	2314
Thrombocytopenia	2309
anticoagulant	2293
Prazosin	2243
Forearm	2232
Diazepam	2211
Malaria	2208
Shoulder	2192
Hematocrit	2189
haemorrhage	2189
Erythroid	2170
Hernia	2159
femur	2117
Ammonia	2114
lithium	2107
Cholera	2105
Haloperidol	2089
Bilirubin	2064
Gentamicin	2057
Glioma	2049
HSV	2049
iliac	2039

## Sheet: 1990-1995
Tumor	77097
Infection	76633
Liver	64898
Lung	60352
Cancer	58837
Kidney	55938
Heart	53731
Lymphocyt	38068
Hand	38020
monoclonal	36989
calcium	35751
Skin	33978
Arterial	31661
Pain	30313
Colon	29995
Sodium	29901
cerebra	25762
Insulin	25185
Diabetes	22411
Chemotherapy	21007
Platelet	20169
Aort	19851
HIV	19688
Breast	18666
Hip	18627
neonat	18338
bronch	18052
Spinal	18022
Pancreas	16890
Urine	16783
CT	16563
Cytokin	16353
collagen	16338
war	15965
Leukemia	15946
Cholesterol	15932
Infarction	14617
PCR	13677
Ischemia	13182
Chest	12742
Angiography	12702
Shock	12586
lactat	12379
Albumin	12291
arm	11998
AIDS	11926
Thyroid	11894
lymphoma	11869
Fracture	11867
Pituitary	11803
Potassium	11130
Ovarian	10770
bladder	10507
fibros	10393
Endoscopy	10357
arthriti	9847
Iron	9763
sperm	9737
Fever	9435
pneumonia	9393
Retinal	9316
HLA	9294
Adrenergic	9183
echocardi	9110
prostat	8703
Stroke	8501
Height	8482
bile	8439
Radiother	8246
Heparin	8223
MRI	8206
corticostero	7939
Uterine	7918
Asthma	7832
O2	7743
CNS	7608
Sleep	7599
Foot	7542
Esophag	7402
Carotid	7380
bowel	7276
Seizure	7137
hypoxi	7092
Conscious	7074
Hemoglobin	7028
Atherosclerosis	6992
Norepinephrine	6929
Creatinin	6900
neuropath	6889
Cholinergic	6756
ovary	6683
Melanom	6621
knee	6586
Scar	6485
Anxiety	6481
Smoke	6394
Pelvic	6356
withdrawal	6267
Spine	6154
Sarcoma	6148
Aneurysm	6147
Arrhythmia	6020
Opioid	5964
Anemia	5921
CO2	5864
Cyclosporin	5652
Alzheimer	5555
Rectal	5424
Glucocorticoid	5419
Cirrhosis	5398
Tachycardia	5390
Nutrient	5371
Indomethacin	5364
pleur	5363
LDL	5325
sonogra	5219
Myelin	5029
septic	5011
Prolactin	4887
Testicular	4882
Androgen	4878
Laparoscop	4866
influenz	4804
Cisplatin	4747
clot	4721
Diarrhea	4667
Abscess	4649
laryn	4640
Cortisol	4638
lupus	4637
angina	4581
maxill	4518
splenic	4497
headach	4454
MS	4438
Testis	4416
Parkinson	4404
Abortion	4386
EEG	4341
HDL	4328
Dementia	4261
Magnesium	4247
ECG	4183
umbilical	4143
atropin	4047
Schizophrenia	4018
Epilepsy	4007
brainstem	3926
Benzodiazepine	3908
Propranolol	3902
Analgesia	3810
Malaria	3779
amyloid	3763
Chloramphenicol	3688
Poison	3688
trimester	3661
Epinephrine	3603
ACTH	3573
Cataract	3466
cocain	3441
Calcitonin	3420
Meningit	3403
anticoagulant	3370
Penicillin	3333
ascit	3310
diuretic	3250
Hernia	3220
Isoproterenol	3214
Shoulder	3175
antidepressant	3097
Forearm	3090
Thrombocytopenia	3057
Cholera	2993
Glioma	2993
TSH	2975
femur	2960
haemorrhage	2884
WHO	2881
cough	2864
Aspirin	2832
Glucagon	2822
Hematocrit	2794
Proteinuria	2724
ACE	2715
Erythroid	2714
iliac	2714
dyspn	2707
Doxorubicin	2665
glaucom	2642
Erythropoietin	2606
ankle	2549
Bilirubin	2489
Hypothyroid	2473
Dislocation	2461
sciatic	2456
Ammonia	2417
Thromboembol	2398
Neutropen	2379
FEV1	2360
Opiate	2347
SLE	2320
HCV	2306
5-Fluorouracil	2305
lithium	2302
HBV	2291
Peritonit	2269
HSV	2248
Hyperthermia	2233
Diazepam	2212
Haloperidol	2161
Coma	2141
Atopi	2124
Bradycardia	2099
Stent	2086
jaw	2067
jaundi	2059
PET	2057
Peptic	2052
Hysterectomy	2046
Captopril	2030
Hypothermia	2023
Prazosin	2023

## Sheet: 1995-2000
Tumor	91655
Infection	90790
Cancer	82747
Liver	64786
Lung	64016
Kidney	56646
Heart	55183
Hand	40641
Lymphocyt	37561
PCR	37306
Skin	35293
Pain	35194
calcium	34332
Colon	34234
Cytokin	34193
HIV	29999
Insulin	28981
monoclonal	28394
Arterial	28298
cerebra	27653
Diabetes	27315
Breast	26152
Sodium	26100
Chemotherapy	24614
Hip	24111
Aort	19725
Spinal	19529
Platelet	19157
war	18931
neonat	18440
Pancreas	18067
CT	17624
bronch	17327
collagen	16988
Leukemia	16525
Cholesterol	16102
Infarction	15082
Ischemia	14999
Urine	14965
arm	14379
Shock	14102
AIDS	14033
lymphoma	13368
prostat	13298
MRI	12886
Fracture	12822
Angiography	12429
Thyroid	12382
Ovarian	12213
Endoscopy	11999
lactat	11842
Chest	11548
Pituitary	11457
fibros	11383
sperm	11361
Iron	11159
Albumin	11031
Stroke	10511
arthriti	10457
Atherosclerosis	10423
Potassium	10369
pneumonia	10298
Asthma	10238
HLA	10162
bladder	10056
Retinal	9778
Fever	9704
Sleep	9549
Radiother	9533
CNS	9494
Height	9453
echocardi	9305
neuropath	9067
Alzheimer	9029
corticostero	8843
Heparin	8835
Seizure	8801
Foot	8783
MS	8548
Laparoscop	8423
hypoxi	8297
Carotid	8160
ovary	8040
bowel	8007
Melanom	7858
Esophag	7838
Uterine	7807
Anxiety	7802
bile	7735
Scar	7680
withdrawal	7522
Adrenergic	7493
knee	7333
O2	7209
Spine	7181
Aneurysm	7106
Opioid	7042
Smoke	7003
LDL	6881
Hemoglobin	6661
Conscious	6640
Nutrient	6612
Sarcoma	6442
Glucocorticoid	6326
Creatinin	6291
Schizophrenia	6265
Parkinson	6195
Pelvic	6134
Cyclosporin	6115
Epilepsy	6109
Cholinergic	5951
CO2	5906
Dementia	5890
Anemia	5841
Androgen	5809
Testis	5522
laryn	5521
Cirrhosis	5462
Norepinephrine	5367
influenz	5348
amyloid	5337
Rectal	5324
Myelin	5274
Cisplatin	5186
Arrhythmia	5167
pleur	5161
sonogra	5073
maxill	4891
lupus	4885
Testicular	4854
Stent	4819
septic	4798
headach	4759
HCV	4754
EEG	4705
umbilical	4594
Diarrhea	4581
clot	4516
Cortisol	4476
Malaria	4445
HDL	4385
angina	4300
Tachycardia	4230
splenic	4200
PET	4193
brainstem	4159
Analgesia	4118
Abscess	4104
Indomethacin	4024
antidepressant	3972
Glioma	3924
Prolactin	3886
Magnesium	3885
Hernia	3856
Poison	3834
cocain	3789
anticoagulant	3788
ACE	3780
ECG	3624
Abortion	3612
Meningit	3598
trimester	3557
WHO	3521
Shoulder	3496
Thrombocytopenia	3495
Benzodiazepine	3382
femur	3355
Penicillin	3294
Cataract	3293
Forearm	3281
ACTH	3227
Thromboembol	3193
Aspirin	3153
Neutropen	3134
Chloramphenicol	3073
ankle	3032
cough	2987
Calcitonin	2960
BMI	2904
dyspn	2882
Doxorubicin	2862
atropin	2860
Cholera	2845
glaucom	2800
Erythropoietin	2778
Atopi	2750
5-Fluorouracil	2695
iliac	2689
Erythroid	2685
Ataxia	2680
HBV	2674
haemorrhage	2645
HSV	2621
ascit	2619
TSH	2612
Tropical	2601
Epinephrine	2574
Proteinuria	2573
Ammonia	2504
SLE	2500
sciatic	2492
Propranolol	2430
diuretic	2424
Glucagon	2413
PSA	2377
Isoproterenol	2359
jaw	2304
crohn	2258
Dislocation	2209
Apnea	2207
Hypothyroid	2204
Hysterectomy	2203
axillary	2186
MI	2180
Tamoxifen	2179
lithium	2170
Hematocrit	2140
FEV1	2138
amphetamin	2133
Hyperglycemia	2095
Ciprofloxacin	2088
Hypothermia	2079
Bilirubin	2072
anticonvuls	2039
Opiate	2019
Hypercholesterolemia	2011
Peptic	2011

## Sheet: 2000-2005
Cancer	123797
Tumor	113436
Infection	110487
Lung	72707
Liver	68590
Heart	62720
Kidney	62113
PCR	49917
Hand	48667
Pain	45335
Cytokin	43368
Diabetes	40475
Skin	40149
Colon	38683
Breast	35534
Lymphocyt	35447
calcium	34215
Insulin	31146
Chemotherapy	30583
HIV	30165
cerebra	29294
Hip	28945
Sodium	27089
Arterial	27013
war	24185
Spinal	22194
CT	20568
Aort	20403
Pancreas	20267
neonat	20030
monoclonal	19836
MS	19159
Cholesterol	19093
prostat	18815
Leukemia	18434
Platelet	18145
collagen	17937
MRI	17624
Ischemia	17347
bronch	17275
Infarction	17064
arm	16856
Stroke	16105
Shock	16029
Iron	15979
Fracture	15951
Atherosclerosis	15469
lymphoma	14888
Ovarian	14793
Urine	14426
fibros	14342
Asthma	14197
Endoscopy	13616
Thyroid	13305
sperm	13060
pneumonia	13051
arthriti	12962
Alzheimer	12606
Radiother	12390
Sleep	12366
Height	12147
Chest	12097
Angiography	12032
lactat	11940
CNS	11726
hypoxi	11213
Potassium	11209
Fever	11196
neuropath	11101
Retinal	11066
Pituitary	11045
bladder	10910
Nutrient	10902
Anxiety	10791
corticostero	10764
Seizure	10564
HLA	10104
Scar	10054
Albumin	10047
echocardi	10039
bowel	10024
Laparoscop	9989
Foot	9717
Parkinson	9582
knee	9418
Melanom	9337
Schizophrenia	9175
Esophag	9092
AIDS	8974
Carotid	8906
Spine	8899
Smoke	8799
Epilepsy	8689
withdrawal	8484
Aneurysm	8387
Stent	8304
ovary	8248
Uterine	8245
Heparin	8207
Androgen	7990
Dementia	7969
amyloid	7957
Opioid	7750
bile	7577
LDL	7391
Hemoglobin	7333
Anemia	7066
Glucocorticoid	6948
influenz	6687
Adrenergic	6655
Pelvic	6620
Sarcoma	6412
Testis	6380
PET	6290
HCV	6288
Conscious	6245
Cyclosporin	6200
laryn	6196
Malaria	6117
Cirrhosis	5999
Arrhythmia	5845
headach	5820
lupus	5715
Creatinin	5700
antidepressant	5667
Cisplatin	5607
Rectal	5536
EEG	5387
maxill	5379
pleur	5339
septic	5278
COX	5218
Cholinergic	5154
CO2	5135
HDL	5023
umbilical	5010
Testicular	5006
Myelin	4994
BMI	4978
sonogra	4914
Diarrhea	4887
O2	4844
clot	4838
Cortisol	4792
brainstem	4625
Analgesia	4569
Poison	4567
Norepinephrine	4544
ACE	4539
Thromboembol	4530
WHO	4491
Glioma	4463
Abscess	4244
Hernia	4238
anticoagulant	4238
Magnesium	4225
Tropical	4223
Shoulder	4205
Meningit	4139
cocain	4009
angina	3998
ECG	3994
Tachycardia	3911
splenic	3905
Ammonia	3880
Aspirin	3851
HBV	3797
Penicillin	3742
Thrombocytopenia	3739
trimester	3710
femur	3661
Doxorubicin	3583
Atopi	3547
glaucom	3533
ankle	3515
Cataract	3493
Neutropen	3450
Forearm	3438
MI	3423
dyspn	3327
cough	3291
Prolactin	3281
crohn	3258
Ataxia	3234
lithium	3194
Abortion	3191
Hyperglycemia	3105
HSV	3099
Benzodiazepine	3065
Indomethacin	3055
5-Fluorouracil	3013
CAD	2994
SLE	2969
Apnea	2888
PSA	2851
Dislocation	2805
Proteinuria	2800
Erosion	2795
ACTH	2788
Tamoxifen	2778
TG	2776
AF	2748
haemorrhage	2738
axillary	2673
Erythropoietin	2644
Macular	2639
Calcitonin	2628
Selenium	2612
iliac	2556
Cholera	2553
ICU	2550
folat	2549
sciatic	2545
jaw	2481
CRP	2476
diuretic	2437
Hypercholesterolemia	2428
Ciprofloxacin	2416
statins	2411
TB	2383
ascit	2360
Anorexia	2350
Hypothyroid	2350
amphetamin	2336
Epinephrine	2311
anticonvuls	2300
Hypothermia	2213
TSH	2207
Propofol	2206
Erythroid	2192
Glucagon	2175
Otiti	2123
ICP	2112
Erythromycin	2105
Nephrectomy	2102
Hyperlipidemia	2095
Hysterectomy	2070
Bilirubin	2060
Coma	2058
CABG	2031
CHF	2008

## Sheet: 2005-2010
Cancer	191621
Tumor	143960
Infection	141907
Lung	90818
Liver	81908
Kidney	76750
Heart	74646
PCR	64779
Diabetes	62049
Pain	61510
Hand	60172
Cytokin	51201
Skin	49119
Breast	47612
Colon	47283
Chemotherapy	40572
Insulin	39628
HIV	39056
MS	37329
calcium	37049
Hip	36656
war	33613
Lymphocyt	33551
cerebra	32755
Sodium	30689
CT	30358
Arterial	29735
MRI	27129
Spinal	26087
prostat	25725
Pancreas	25478
Stroke	24250
neonat	23937
Aort	22967
Fracture	22630
Cholesterol	22177
Iron	21808
arm	21382
Leukemia	21371
collagen	21078
Infarction	20872
Ischemia	20521
Atherosclerosis	20334
fibros	19595
Shock	19268
Platelet	18719
Alzheimer	18150
Endoscopy	18080
arthriti	17816
bronch	17813
Ovarian	17739
lymphoma	17634
monoclonal	17588
Height	17106
Sleep	16831
Anxiety	16739
Asthma	16650
Nutrient	16531
Radiother	16354
Urine	16015
hypoxi	15973
Thyroid	15112
pneumonia	14549
sperm	14455
Parkinson	14397
Scar	14354
Chest	14240
neuropath	14239
Angiography	14142
bowel	13974
Retinal	13915
knee	13825
Schizophrenia	13685
CNS	13615
Laparoscop	13614
lactat	13506
Fever	13371
bladder	13159
Potassium	12732
Smoke	12603
echocardi	12457
Stent	12400
Albumin	12285
Foot	12231
Seizure	12198
corticostero	12148
amyloid	11750
Spine	11638
Melanom	11260
Esophag	11249
Epilepsy	11193
influenz	11012
Dementia	10870
Pituitary	10836
Carotid	10601
Aneurysm	10443
PET	10011
HLA	9890
AIDS	9886
Malaria	9543
Androgen	9528
BMI	9168
Hemoglobin	9164
Anemia	9159
withdrawal	9001
Uterine	8954
Pelvic	8951
ovary	8589
Opioid	8568
HCV	8436
bile	8278
Glucocorticoid	7684
Sarcoma	7492
lupus	7436
headach	7406
Creatinin	7405
Cirrhosis	7306
COX	7273
Heparin	7249
Arrhythmia	7232
LDL	7226
antidepressant	7216
maxill	7190
Conscious	7108
Rectal	7072
EEG	6926
laryn	6884
Cisplatin	6543
pleur	6400
Tropical	6394
WHO	6365
Testis	6300
CO2	6152
umbilical	6149
septic	6106
Diarrhea	5997
Glioma	5972
Shoulder	5928
O2	5810
Thromboembol	5739
Adrenergic	5671
Testicular	5596
Hernia	5570
Ammonia	5568
HDL	5520
Poison	5490
Cortisol	5366
Myelin	5356
Abscess	5345
HBV	5330
clot	5302
Cyclosporin	5255
ECG	5185
brainstem	5106
ankle	5065
Analgesia	5033
Cholinergic	4969
TB	4866
Magnesium	4790
Macular	4766
anticoagulant	4762
crohn	4755
CAD	4735
CRP	4732
Meningit	4713
glaucom	4686
Hyperglycemia	4654
Regenerative	4650
MI	4630
statins	4606
sonogra	4600
cocain	4534
Aspirin	4524
femur	4402
trimester	4385
dyspn	4360
AF	4317
Doxorubicin	4301
Ataxia	4269
lithium	4187
Apnea	4186
Autism	4144
Tachycardia	4109
SLE	4030
cough	4028
Cataract	4024
splenic	3983
Atopi	3982
Norepinephrine	3920
ACE	3891
ICU	3876
Erosion	3866
Thrombocytopenia	3852
ADHD	3770
TG	3728
Proteinuria	3667
Dislocation	3553
jaw	3527
Forearm	3449
Dyslipidemia	3448
Neutropen	3379
angina	3379
PCI	3312
Selenium	3307
Abortion	3305
MRSA	3287
folat	3286
Erythropoietin	3280
PSA	3270
5-Fluorouracil	3220
ICP	3189
Penicillin	3110
haemorrhage	3103
Tamoxifen	3031
HSV	2948
Benzodiazepine	2910
PTSD	2866
iliac	2847
axillary	2839
Nephrectomy	2831
PPAR	2825
Rituximab	2807
IBD	2765
Prolactin	2734
Ciprofloxacin	2730
Anorexia	2707
ascit	2700
Hypothyroid	2653
Colonoscop	2653
amphetamin	2639
Troponin	2618
Glucagon	2574
Indomethacin	2540
diuretic	2537
Cholera	2517
ALS	2500
Thigh	2478
sciatic	2470
Hypercholesterolemia	2462
Hypothermia	2435
ALT	2433
SCC	2402
Rash	2367
Coma	2356
CHF	2347
Bilirubin	2346
Hysterectomy	2346
CABG	2317
Peritonit	2314
Erythroid	2298
Propofol	2283
anticonvuls	2269
obsessive	2257
RBC	2246
Ribavirin	2238
ACTH	2231
Hyperlipidemia	2220
sickle	2173
dysphag	2170
warfarin	2161
Tremor	2149
Calcitonin	2123
Otiti	2111
TSH	2102
SARS	2075
Hyperthermia	2074
Hyperalgesia	2041
Hypoglycemia	2020
constipat	2007

## Sheet: 2010-2015
Cancer	305543
Tumor	203391
Infection	193798
Lung	121438
Liver	105278
Kidney	97058
Diabetes	90556
Heart	87793
Pain	85039
PCR	77370
Hand	75113
Breast	70965
Cytokin	64478
Skin	63965
Colon	62957
Chemotherapy	57245
MS	55601
war	50294
HIV	49957
Hip	49663
Insulin	48590
CT	45614
calcium	42188
MRI	40665
cerebra	40259
Stroke	36723
Sodium	35382
Lymphocyt	34548
Arterial	34541
Pancreas	33720
prostat	33308
Spinal	32897
Fracture	32138
neonat	31146
Aort	29614
Iron	29315
fibros	28435
arm	28329
Alzheimer	28035
Leukemia	27478
collagen	26591
Anxiety	25941
Nutrient	25778
Cholesterol	25097
Sleep	24831
Endoscopy	24635
Infarction	24518
Scar	24034
Ischemia	23925
Ovarian	23890
Atherosclerosis	23507
Height	23260
arthriti	22954
Platelet	22743
Shock	22481
lymphoma	22266
Radiother	21890
hypoxi	21749
Parkinson	20724
influenz	20667
knee	20300
Urine	20168
Thyroid	20166
bronch	20008
neuropath	19444
bowel	19248
Retinal	19065
monoclonal	18919
Asthma	18811
pneumonia	18709
Laparoscop	18531
Schizophrenia	18202
amyloid	17708
Fever	17566
Foot	17526
lactat	17493
Chest	17379
Angiography	17245
PET	16863
sperm	16758
Stent	16437
Spine	16403
bladder	16326
Melanom	16266
Seizure	16085
Dementia	16048
CNS	16020
Smoke	15851
BMI	15589
echocardi	15326
Albumin	15294
Epilepsy	15281
Esophag	14893
Aneurysm	14524
Potassium	13769
corticostero	13732
Malaria	13417
Carotid	13056
Hemoglobin	11985
Pelvic	11590
Anemia	11437
Pituitary	11300
HCV	10922
Androgen	10788
Tropical	10734
Regenerative	10700
Uterine	10592
HLA	10510
Opioid	10506
maxill	10459
AIDS	10322
Sarcoma	10049
EEG	9993
withdrawal	9899
bile	9654
Glioma	9646
Autism	9531
Cirrhosis	9524
ovary	9491
Rectal	9361
WHO	9313
lupus	9232
Creatinin	9147
Arrhythmia	9062
Cisplatin	9012
TB	8982
Glucocorticoid	8969
CO2	8942
antidepressant	8888
headach	8882
Conscious	8578
Shoulder	8568
Diarrhea	8509
Thromboembol	8504
umbilical	8500
laryn	8039
pleur	7983
septic	7794
LDL	7781
Hernia	7779
Heparin	7637
Macular	7558
Ammonia	7346
AF	7340
ankle	7278
HBV	7257
COX	7087
Doxorubicin	7054
clot	7039
anticoagulant	6934
Cortisol	6932
Hyperglycemia	6902
Poison	6749
lithium	6564
O2	6529
Testicular	6512
CAD	6466
HDL	6436
glaucom	6428
Abscess	6418
Testis	6414
ICU	6414
MI	6408
Myelin	6325
crohn	6147
Magnesium	6050
CRP	6020
Analgesia	5979
brainstem	5927
Apnea	5904
trimester	5897
femur	5735
Adrenergic	5709
ADHD	5702
ECG	5652
Meningit	5511
TG	5301
Thrombocytopenia	5236
SLE	5229
Ataxia	5217
Aspirin	5216
MRSA	5193
statins	5121
IBD	5076
cocain	5057
PCI	4994
dyspn	4991
cough	4961
Dislocation	4958
sonogra	4957
Cholinergic	4932
jaw	4924
Cataract	4902
PTSD	4754
Dyslipidemia	4730
Erosion	4691
Tachycardia	4582
Rituximab	4543
splenic	4511
Atopi	4414
Proteinuria	4274
ICP	4267
ALS	4202
Selenium	4191
Glucagon	4174
Abortion	4141
Cyclosporin	4058
Colonoscop	4009
folat	3974
Neutropen	3921
PSA	3855
Forearm	3810
axillary	3734
Norepinephrine	3708
iliac	3687
Nephrectomy	3684
warfarin	3650
Metformin	3600
haemorrhage	3547
ACE	3538
5-Fluorouracil	3527
Hypothermia	3461
ALT	3439
Troponin	3417
Hypothyroid	3398
Thigh	3393
SCC	3359
Rash	3283
Anorexia	3282
Ribavirin	3231
Erythropoietin	3209
Ciprofloxacin	3171
Erythroid	3156
ascit	3143
angina	3130
Hypoglycemia	3118
Coma	3084
Mushroom	3065
Penicillin	3051
sickle	3036
RBC	3019
Hysterectomy	3010
HSV	3009
Tamoxifen	3003
dysphag	2971
sciatic	2922
Cholera	2892
Bilirubin	2876
NAFLD	2867
PPAR	2857
Clopidogrel	2835
obsessive	2810
Insomnia	2798
Benzodiazepine	2772
diuretic	2759
Bacteremia	2689
lichen	2689
Propofol	2688
amphetamin	2686
Hyperthermia	2668
Tremor	2654
constipat	2643
Peritonit	2597
AST	2563
Hypercholesterolemia	2549
anticonvuls	2540
CABG	2539
Prolactin	2535
Hyperlipidemia	2526
anaphyla	2505
Hyperalgesia	2445
uremi	2435
Condom	2408
Emphysema	2340
Sorafenib	2339
Otiti	2317
TSH	2304
jaundi	2291
Oxytocin	2275
Oxaliplatin	2249
Gentamicin	2228
Thalassemia	2228
Acne	2089
GFR	2073
Indomethacin	2050
Carboplatin	2044
Acetaminophen	2041
Dystonia	2027
Thumb	2015
Calcitonin	2010
